# Supplementary material for: Extracellular ATP Functions as a Metabolic Lineage Selection Signal That Stabilizes Tc9 Cells During Adoptive T Cell Therapy
Source: Int J Mol Sci. 2026 Mar 31;27(7):3169. doi: 10.3390/ijms27073169 (PMC13072847; doi:10.3390/ijms27073169)
Supplement: Supplementary file 1 [file ijms-27-03169-s001.zip]

Archive with 1 entries (1 files):
- ijms-4201896-supplementary.pdf
